# Supplementary material for: Natural Antioxidants, Tyrosinase and Acetylcholinesterase Inhibitors from Cercis glabra Leaves
Source: Molecules. 2022 Dec 7;27(24):8667. doi: 10.3390/molecules27248667 (PMC9782510; doi:10.3390/molecules27248667)
Supplement: Supplementary file 1 [file molecules-27-08667-s001.zip]

Archive with 1 entries (1 files):
- molecules-2071082-supplementary.pdf
